# Supplementary material for: Understanding UX Better: A New Technique to Go beyond Emotion Assessment
Source: Sensors (Basel). 2021 Oct 29;21(21):7183. doi: 10.3390/s21217183 (PMC8586993; doi:10.3390/s21217183)
Supplement: Supplementary file 1 [file sensors-21-07183-s001.zip]

Archive with 1 entries (1 files):
- sensors-1403329-supplementary.pdf
